# Supplementary material for: Sequencing as a first-line methodology for cystic fibrosis carrier screening
Source: Genet Med. 2019 Apr 30;21(11):2569–76. doi: 10.1038/s41436-019-0525-y (PMC6831513; doi:10.1038/s41436-019-0525-y)
Supplement: Supplementary file 3 — Supplemental Table S3 [file 41436_2019_525_MOESM3_ESM.xlsx]

## Sheet: Sheet1
Counsyl Name	Allele Count	CF23	CFTR2 Missing	CFTR2 Pathogenic	CFTR2 Link
NM_000492.3(CFTR):c.2491G>T(E831*)	6	FALSE	FALSE	TRUE	https://cftr2.org/mutation/scientific/E831X/
NM_000492.3(CFTR):c.617T>G(L206W)	36	FALSE	FALSE	TRUE	https://cftr2.org/mutation/scientific/L206W/
NM_000492.3(CFTR):c.3454G>C(D1152H)	114	FALSE	FALSE	TRUE	https://cftr2.org/mutation/scientific/D1152H/
NM_000492.3(CFTR):c.165-3C>T	4	FALSE	FALSE	TRUE	https://cftr2.org/mutation/scientific/297-3C-%253ET
NM_000492.3(CFTR):c.1519_1521delATC(aka I507del)	19	TRUE	FALSE	TRUE	https://cftr2.org/mutation/scientific/I507del/
NM_000492.3(CFTR):c.3846G>A(W1282*)	152	TRUE	FALSE	TRUE	https://cftr2.org/mutation/scientific/W1282X/
NM_000492.3(CFTR):c.254G>A(G85E)	14	TRUE	FALSE	TRUE	https://cftr2.org/mutation/scientific/G85E/
NM_000492.3(CFTR):c.3472C>T(R1158*)	5	FALSE	FALSE	TRUE	https://cftr2.org/mutation/scientific/R1158X/
NM_000492.3(CFTR):c.1766+1G>A(aka 1898+1G>A)	7	TRUE	FALSE	TRUE	https://cftr2.org/mutation/scientific/1898%252B1G-%253EA/
NM_000492.3(CFTR):c.3528delC(aka 3659delC)	10	TRUE	FALSE	TRUE	https://cftr2.org/mutation/scientific/3659delC/
NM_000492.3(CFTR):c.948delT(aka 1078delT)	2	FALSE	FALSE	TRUE	https://cftr2.org/mutation/scientific/1078delT/
NM_000492.3(CFTR):c.3209G>A(R1070Q)	71	FALSE	FALSE	TRUE	https://cftr2.org/mutation/scientific/R1070Q/
NM_000492.3(CFTR):c.489+1G>T(aka 621+1G>T)	31	TRUE	FALSE	TRUE	https://cftr2.org/mutation/scientific/621%252B1G-%253ET/
NM_000492.3(CFTR):c.1652G>A(G551D)	74	TRUE	FALSE	TRUE	https://cftr2.org/mutation/scientific/G551D/
NM_000492.3(CFTR):c.2051_2052delAAinsG(aka 2183AA>G)	6	FALSE	FALSE	TRUE	https://cftr2.org/mutation/scientific/2183AA-%253EG/
NM_000492.3(CFTR):c.1210-12T[5]	9638	FALSE	FALSE	TRUE	https://cftr2.org/mutation/scientific/R117H%253B5T
NM_000492.3(CFTR):c.1477C>T(Q493*)	5	FALSE	FALSE	TRUE	https://cftr2.org/mutation/scientific/Q493X/
NM_000492.3(CFTR):c.2490+1G>A	6	FALSE	FALSE	TRUE	https://cftr2.org/mutation/scientific/2622%252B1G-%253EA/
NM_000492.3(CFTR):c.3718-2477C>T(aka 3849+10kbC>T)	46	TRUE	FALSE	TRUE	https://cftr2.org/mutation/scientific/3849%252B10kbC-%253ET/
NM_000492.3(CFTR):c.1657C>T(R553*)	30	TRUE	FALSE	TRUE	https://cftr2.org/mutation/scientific/R553X/
NM_000492.3(CFTR):c.1679G>C(R560T)	11	TRUE	FALSE	TRUE	https://cftr2.org/mutation/scientific/R560T/
NM_000492.3(CFTR):c.579+1G>T(aka 711+1G>T)	3	TRUE	FALSE	TRUE	https://cftr2.org/mutation/scientific/711%252B1G-%253ET/
NM_000492.3(CFTR):c.1624G>T(G542*)	99	TRUE	FALSE	TRUE	https://cftr2.org/mutation/scientific/G542X/
NM_000492.3(CFTR):c.3222T>A(F1074L)	3	FALSE	FALSE	TRUE	https://cftr2.org/mutation/scientific/F1074L/
NM_000492.3(CFTR):c.1521_1523delCTT(aka F508del)	2096	TRUE	FALSE	TRUE	https://cftr2.org/mutation/scientific/F508del/
NM_000492.3(CFTR):c.350G>A(R117H)	347	TRUE	FALSE	TRUE	https://cftr2.org/mutation/scientific/R117H/
NM_000492.3(CFTR):c.174_177delTAGA(D58Efs*32)	1	FALSE	FALSE	TRUE	https://cftr2.org/mutation/scientific/306delTAGA/
NM_000492.3(CFTR):c.1021_1022dupTC(aka 1154insTC, F342Hfs*28)	9	FALSE	FALSE	TRUE	https://cftr2.org/mutation/scientific/1154insTC/
NM_000492.3(CFTR):c.2052dupA(aka 2184insA)	14	FALSE	FALSE	TRUE	https://cftr2.org/mutation/scientific/2184insA/
NM_000492.3(CFTR): Exon 16-20 del(aka c.(2619+369_2620-306)_(3367+101_3368-80)del)	3	FALSE	FALSE	TRUE	https://cftr2.org/mutation/scientific/CFTRdele14b-17b/
NM_000492.3(CFTR):c.3909C>G(N1303K)	48	TRUE	FALSE	TRUE	https://cftr2.org/mutation/scientific/N1303K/
NM_000492.3(CFTR):c.1585-2A>T	1	FALSE	TRUE	FALSE
NM_000492.3(CFTR):c.2993delT(aka L998Yfs*2)	1	FALSE	TRUE	FALSE
NM_000492.3(CFTR):c.1000C>T(R334W)	16	TRUE	FALSE	TRUE	https://www.cftr2.org/mutation/scientific/R334W/
NM_000492.3(CFTR):c.1013C>T(T338I)	4	FALSE	FALSE	TRUE	https://www.cftr2.org/mutation/scientific/T338I/
NM_000492.3(CFTR):c.1040G>A(R347H)	11	FALSE	FALSE	TRUE	https://www.cftr2.org/mutation/scientific/R347H/
NM_000492.3(CFTR):c.1040G>C(R347P)	14	TRUE	FALSE	TRUE	https://www.cftr2.org/mutation/scientific/R347P/
NM_000492.3(CFTR):c.1055G>A(R352Q)	5	FALSE	FALSE	TRUE	https://www.cftr2.org/mutation/scientific/R352Q/
NM_000492.3(CFTR):c.1155_1156dupTA(aka 1288insTA)	2	FALSE	FALSE	TRUE	https://www.cftr2.org/mutation/scientific/1288insTA/
NM_000492.3(CFTR):c.1364C>A(A455E)	12	TRUE	FALSE	TRUE	https://www.cftr2.org/mutation/scientific/A455E/
NM_000492.3(CFTR):c.1545_1546delTA(aka 1677delTA)	2	FALSE	FALSE	TRUE	https://www.cftr2.org/mutation/scientific/1677delTA/
NM_000492.3(CFTR):c.1558G>T(V520F)	4	FALSE	FALSE	TRUE	https://www.cftr2.org/mutation/scientific/V520F/
NM_000492.3(CFTR):c.1585-1G>A(aka 1717-1G>A)	26	TRUE	FALSE	TRUE	https://www.cftr2.org/mutation/scientific/1717-1G-%253EA/
NM_000492.3(CFTR):c.1646G>A(S549N)	6	FALSE	FALSE	TRUE	https://www.cftr2.org/mutation/scientific/S549N/
NM_000492.3(CFTR):c.1647T>G(S549R)	1	FALSE	FALSE	TRUE	https://www.cftr2.org/mutation/scientific/S549R/
NM_000492.3(CFTR):c.1675G>A(A559T)	5	FALSE	FALSE	TRUE	https://www.cftr2.org/mutation/scientific/A559T/
NM_000492.3(CFTR):c.1680-1G>A(aka 1812-1G>A)	1	FALSE	FALSE	TRUE	https://www.cftr2.org/mutation/scientific/1812-1G-%253EA/
NM_000492.3(CFTR):c.1766+1G>T(aka 1898+1G>T)	1	FALSE	FALSE	TRUE	https://www.cftr2.org/mutation/scientific/1898%252B1G-%253ET/
NM_000492.3(CFTR):c.1766+5G>T(aka 1898+5G>T)	5	FALSE	FALSE	TRUE	https://www.cftr2.org/mutation/scientific/1898%252B5G-%253ET/
NM_000492.3(CFTR):c.178G>T(E60*)	6	FALSE	FALSE	TRUE	https://www.cftr2.org/mutation/scientific/E60X/
NM_000492.3(CFTR):c.1911delG(aka 2043delG)	1	FALSE	TRUE	FALSE
NM_000492.3(CFTR):c.1923_1931del9ins1(aka 2055del9->A)	2	FALSE	FALSE	TRUE	https://www.cftr2.org/mutation/scientific/2055del9-%253EA/
NM_000492.3(CFTR):c.2052delA(aka 2184delA)	5	TRUE	FALSE	TRUE	https://www.cftr2.org/mutation/scientific/2184delA
NM_000492.3(CFTR):c.2125C>T(R709*)	7	FALSE	FALSE	TRUE	https://www.cftr2.org/mutation/scientific/R709X/
NM_000492.3(CFTR):c.223C>T(R75*)	6	FALSE	FALSE	TRUE	https://www.cftr2.org/mutation/scientific/R75X/
NM_000492.3(CFTR):c.262_263delTT(aka 394delTT)	10	FALSE	FALSE	TRUE	https://www.cftr2.org/mutation/scientific/394delTT/
NM_000492.3(CFTR):c.2657+5G>A(aka 2789+5G>A)	31	TRUE	FALSE	TRUE	https://www.cftr2.org/mutation/scientific/2789%252B5G-%253EA/
NM_000492.3(CFTR):c.273+3A>C(aka 405+3A>C)	2	FALSE	FALSE	TRUE	https://www.cftr2.org/mutation/scientific/405%252B3A-%253EC/
NM_000492.3(CFTR):c.274G>T(E92*)	2	FALSE	FALSE	TRUE	https://www.cftr2.org/mutation/scientific/E92X/
NM_000492.3(CFTR):c.2988+1G>A(aka 3120+1G>A)	30	TRUE	FALSE	TRUE	https://www.cftr2.org/mutation/scientific/3120%252B1G-%253EA/
NM_000492.3(CFTR):c.2988G>A(aka 3120G>A)	2	FALSE	FALSE	TRUE	https://www.cftr2.org/mutation/scientific/3120%252B1G-%253EA/
NM_000492.3(CFTR):c.3067_3072del6(aka 3199del6)	2	FALSE	TRUE	FALSE
NM_000492.3(CFTR):c.313delA(aka 444delA)	1	FALSE	FALSE	TRUE	https://www.cftr2.org/mutation/scientific/444delA/
NM_000492.3(CFTR):c.3140-26A>G(aka 3272-26A>G)	10	FALSE	FALSE	TRUE	https://www.cftr2.org/mutation/scientific/3272-26A-%253EG/
NM_000492.3(CFTR):c.3196C>T(R1066C)	12	FALSE	FALSE	TRUE	https://www.cftr2.org/mutation/scientific/R1066C/
NM_000492.3(CFTR):c.3266G>A(W1089*)	2	FALSE	FALSE	TRUE	https://www.cftr2.org/mutation/scientific/W1089X/
NM_000492.3(CFTR):c.3302T>A(M1101K)	2	FALSE	FALSE	TRUE	https://www.cftr2.org/mutation/scientific/M1101K/
NM_000492.3(CFTR):c.3484C>T(R1162*)	9	TRUE	FALSE	TRUE	https://www.cftr2.org/mutation/scientific/R1162X/
NM_000492.3(CFTR):c.349C>T(R117C)	27	FALSE	FALSE	TRUE	https://www.cftr2.org/mutation/scientific/R117C/
NM_000492.3(CFTR):c.3717+4A>G(aka 3849+4A>G)	1	FALSE	FALSE	TRUE	https://www.cftr2.org/mutation/scientific/3849%252B4A-%253EG/
NM_000492.3(CFTR):c.3744delA(aka 3876delA)	10	FALSE	FALSE	TRUE	https://www.cftr2.org/mutation/scientific/3876delA/
NM_000492.3(CFTR):c.3752G>A(S1251N)	1	FALSE	FALSE	TRUE	https://www.cftr2.org/mutation/scientific/S1251N/
NM_000492.3(CFTR):c.3764C>A(S1255*)	1	FALSE	FALSE	TRUE	https://www.cftr2.org/mutation/scientific/S1255X/
NM_000492.3(CFTR):c.3773dupT(aka 3905insT)	5	FALSE	FALSE	TRUE	https://www.cftr2.org/mutation/scientific/3905insT/
NM_000492.3(CFTR):c.531delT(aka 663delT)	2	FALSE	FALSE	TRUE	https://www.cftr2.org/mutation/scientific/663delT/
NM_000492.3(CFTR):c.532G>A(G178R)	2	FALSE	FALSE	TRUE	https://www.cftr2.org/mutation/scientific/G178R/
NM_000492.3(CFTR):c.579+5G>A(aka 711+5G>A)	1	FALSE	FALSE	TRUE	https://www.cftr2.org/mutation/scientific/711%252B5G-%253EA/
NM_000492.3(CFTR):c.803delA(aka 935delA)	5	FALSE	FALSE	TRUE	https://www.cftr2.org/mutation/scientific/935delA/
NM_000492.3(CFTR) : Exon 2 del(aka c.(54-5833_54-255)_(164+124_165-265)del)	4	FALSE	FALSE	TRUE	https://www.cftr2.org/mutation/scientific/CFTRdele2/
NM_000492.3(CFTR): Exon 1 del(aka c.(-992_-951)_(53+394_54-6142)del)	1	FALSE	FALSE	TRUE	https://www.cftr2.org/mutation/scientific/CFTRdele1/
NM_000492.3(CFTR): Exon 12 del(aka c.(1585-9147_1585-120)_(1679+214_1680-1113)del)	1	FALSE	FALSE	TRUE	https://www.cftr2.org/mutation/scientific/CFTRdele11/
NM_000492.3(CFTR): Exon 18-20 del(aka c.(2908+84_2909-314)_(3367+101_3368-80)del)	1	FALSE	FALSE	TRUE	https://www.cftr2.org/mutation/scientific/CFTRdele16-17b/
NM_000492.3(CFTR): Exon 19-20 del(aka c.(2988+206_2989-63)_(3367+101_3368-80)del)	7	FALSE	FALSE	TRUE	https://www.cftr2.org/mutation/scientific/CFTRdele17a%252C17b/
NM_000492.3(CFTR): Exon 19-21 del(aka c.(2988+206_2989-63)_(3468+210_3469-223)del)	4	FALSE	FALSE	TRUE	https://www.cftr2.org/mutation/scientific/CFTRdele17a-18/
NM_000492.3(CFTR): Exon 2-3 del(aka c.(53+394_54-6142)_(273+10330_274-221)del)	6	FALSE	FALSE	TRUE	https://www.cftr2.org/mutation/scientific/CFTRdele2%252C3/
NM_000492.3(CFTR): Exon 2-3 del(aka c.(54-5833_54-255)_(273+10330_274-221)del)	4	FALSE	FALSE	TRUE	https://www.cftr2.org/mutation/scientific/CFTRdele2%252C3/
NM_000492.3(CFTR): Exon 2-3 del(aka c.(54-5833_54-255)_(273+334_273+10183)del)	1	FALSE	FALSE	TRUE	https://www.cftr2.org/mutation/scientific/CFTRdele2%252C3/
NM_000492.3(CFTR): Exon 2-3 del(aka c.(54-6102_54-5873)_(273+10330_274-221)del)	7	FALSE	FALSE	TRUE	https://www.cftr2.org/mutation/scientific/CFTRdele2%252C3/
NM_000492.3(CFTR): Exon 2-3 del(aka c.(54-6102_54-5873)_(273+334_273+10183)del)	1	FALSE	FALSE	TRUE	https://www.cftr2.org/mutation/scientific/CFTRdele2%252C3/
NM_000492.3(CFTR): Exon 21 del(aka c.(3367+101_3368-80)_(3468+210_3469-223)del)	1	FALSE	TRUE	FALSE
NM_000492.3(CFTR): Exon 22 del(aka c.(3468+210_3469-223)_(3717+250_3718-2695)del)	1	FALSE	FALSE	TRUE	https://www.cftr2.org/mutation/scientific/CFTRdele19/
NM_000492.3(CFTR): Exon 23 del(aka c.(3717+250_3718-2695)_(3873+162_3874-4582)del)	1	FALSE	TRUE	FALSE
NM_000492.3(CFTR): Exon 25-27 del(aka c.(3963+77_3964-281)_(*1020_?)del)	2	FALSE	FALSE	TRUE	https://www.cftr2.org/mutation/scientific/CFTRdele22-24/
NM_000492.3(CFTR): Exon 4-11 del(aka c.(273+10330_274-221)_(1584+454_1585-9187)del)	3	FALSE	TRUE	FALSE
NM_000492.3(CFTR): Exon 7-11 dup(aka c.(743+81_744-297)_(1584+454_1585-9187)dup)	4	FALSE	FALSE	TRUE	https://www.cftr2.org/mutation/scientific/CFTRdup6b-10/
NM_000492.3(CFTR): Exon 8 del(aka c.(870-1053_870-126)_(1116+186_1117-409)del)	1	FALSE	TRUE	FALSE
NM_000492.3(CFTR): c.859_863del5(aka N287Kfs*19)	2	FALSE	FALSE	TRUE	https://www.cftr2.org/mutation/scientific/991del5/
NM_000492.3(CFTR):Exon 25-26 del(aka c.(3963+77_3964-281)_(4242+152_4243-224)del)	2	FALSE	FALSE	TRUE	https://www.cftr2.org/mutation/scientific/CFTRdele22%252C23/
NM_000492.3(CFTR):c.-9_14del23(aka 124del23bp)	3	FALSE	FALSE	TRUE	https://www.cftr2.org/mutation/scientific/124del23bp/
NM_000492.3(CFTR):c.1006_1007insG(I336Sfs*28)	1	FALSE	FALSE	TRUE	https://www.cftr2.org/mutation/scientific/1138insG/
NM_000492.3(CFTR):c.1021T>C(S341P)	3	FALSE	FALSE	TRUE	https://www.cftr2.org/mutation/scientific/S341P/
NM_000492.3(CFTR):c.1029delC(C343*)	2	FALSE	FALSE	TRUE	https://www.cftr2.org/mutation/scientific/1161delC/
NM_000492.3(CFTR):c.1117-2A>G	2	FALSE	TRUE	FALSE
NM_000492.3(CFTR):c.115C>T(Q39*)	2	FALSE	FALSE	TRUE	https://www.cftr2.org/mutation/scientific/Q39X/
NM_000492.3(CFTR):c.11C>A(S4*)	1	FALSE	FALSE	TRUE	https://www.cftr2.org/mutation/scientific/S4X/
NM_000492.3(CFTR):c.1327_1330dupGATA(aka I444Rfs*3)	1	FALSE	FALSE	TRUE	https://www.cftr2.org/mutation/scientific/1461ins4/
NM_000492.3(CFTR):c.1340delA(aka K447Rfs*2, 1471delA)	1	FALSE	FALSE	TRUE	https://www.cftr2.org/mutation/scientific/1471delA/
NM_000492.3(CFTR):c.1393-1G>A	1	FALSE	FALSE	TRUE	https://www.cftr2.org/mutation/scientific/1525-1G-%253EA/
NM_000492.3(CFTR):c.1397C>G(S466*)	4	FALSE	FALSE	TRUE	https://www.cftr2.org/mutation/scientific/S466X/
NM_000492.3(CFTR):c.1400T>C(L467P)	2	FALSE	FALSE	TRUE	https://www.cftr2.org/mutation/scientific/L467P/
NM_000492.3(CFTR):c.1418delG(aka G473Efs*54)	8	FALSE	FALSE	TRUE	https://www.cftr2.org/mutation/scientific/1548delG/
NM_000492.3(CFTR):c.1466C>A(S489*)	3	FALSE	FALSE	TRUE	https://www.cftr2.org/mutation/scientific/S489X/
NM_000492.3(CFTR):c.1466C>G(S489*)	1	FALSE	TRUE	FALSE
NM_000492.3(CFTR):c.1477_1478delCA(aka Q493Vfs*10, 1609delCA)	1	FALSE	FALSE	TRUE	https://www.cftr2.org/mutation/scientific/1609delCA/
NM_000492.3(CFTR):c.14C>T(P5L)	15	FALSE	FALSE	TRUE	https://www.cftr2.org/mutation/scientific/P5L/
NM_000492.3(CFTR):c.1585-8G>A	1	FALSE	FALSE	TRUE	https://www.cftr2.org/mutation/scientific/1717-8G-%253EA/
NM_000492.3(CFTR):c.166G>A(E56K)	2	FALSE	FALSE	TRUE	https://www.cftr2.org/mutation/scientific/E56K/
NM_000492.3(CFTR):c.1679+1G>A	1	FALSE	FALSE	TRUE	https://www.cftr2.org/mutation/scientific/1811%252B1G-%253EA/
NM_000492.3(CFTR):c.1679G>A(R560K)	1	FALSE	FALSE	TRUE	https://www.cftr2.org/mutation/scientific/R560K/
NM_000492.3(CFTR):c.1680-1G>C	1	FALSE	TRUE	FALSE
NM_000492.3(CFTR):c.1680-877G>T(aka 1811+1643G>T)	6	FALSE	FALSE	TRUE	https://www.cftr2.org/mutation/scientific/1811%252B1643G-%253ET/
NM_000492.3(CFTR):c.1680-883A>G	1	FALSE	TRUE	FALSE
NM_000492.3(CFTR):c.1680-886A>G(aka c.1679+1634A>G)	4	FALSE	FALSE	TRUE	https://www.cftr2.org/mutation/scientific/1811%252B1634A-%253EG/
NM_000492.3(CFTR):c.1682C>A(A561E)	1	FALSE	FALSE	TRUE	https://www.cftr2.org/mutation/scientific/A561E/
NM_000492.3(CFTR):c.1705T>G(Y569D)	2	FALSE	FALSE	TRUE	https://www.cftr2.org/mutation/scientific/Y569D/
NM_000492.3(CFTR):c.1736A>G(D579G)	3	FALSE	FALSE	TRUE	https://www.cftr2.org/mutation/scientific/D579G/
NM_000492.3(CFTR):c.1753G>T(E585*)	4	FALSE	FALSE	TRUE	https://www.cftr2.org/mutation/scientific/E585X/
NM_000492.3(CFTR):c.175dupA(R59Kfs*10)	1	FALSE	FALSE	TRUE	https://www.cftr2.org/mutation/scientific/306insA/
NM_000492.3(CFTR):c.1766+2T>A	1	FALSE	TRUE	FALSE
NM_000492.3(CFTR):c.1767-1G>A	1	FALSE	TRUE	FALSE
NM_000492.3(CFTR):c.1792_1798del7(K598Gfs*11)	1	FALSE	FALSE	TRUE	https://www.cftr2.org/mutation/scientific/1924del7/
NM_000492.3(CFTR):c.1826A>G(H609R)	5	FALSE	FALSE	TRUE	https://www.cftr2.org/mutation/scientific/H609R/
NM_000492.3(CFTR):c.1853T>C(I618T)	13	FALSE	TRUE	FALSE
NM_000492.3(CFTR):c.1972dupA	3	FALSE	TRUE	FALSE
NM_000492.3(CFTR):c.1986_1989delAACT(aka T663Rfs*8)	1	FALSE	FALSE	TRUE	https://www.cftr2.org/mutation/scientific/2118del4/
NM_000492.3(CFTR):c.1A>G(M1?)	1	FALSE	FALSE	TRUE	https://www.cftr2.org/mutation/scientific/M1V/
NM_000492.3(CFTR):c.200C>T(P67L)	6	FALSE	FALSE	TRUE	https://www.cftr2.org/mutation/scientific/P67L/
NM_000492.3(CFTR):c.2017G>T(G673*)	1	FALSE	FALSE	TRUE	https://www.cftr2.org/mutation/scientific/G673X/
NM_000492.3(CFTR):c.2061delT	1	FALSE	TRUE	FALSE
NM_000492.3(CFTR):c.2195T>G(L732*)	1	FALSE	FALSE	TRUE	https://www.cftr2.org/mutation/scientific/L732X/
NM_000492.3(CFTR):c.2215delG(V739Yfs*16, aka 2347delG)	1	FALSE	FALSE	TRUE	https://www.cftr2.org/mutation/scientific/2347delG/
NM_000492.3(CFTR):c.2333delA	1	FALSE	TRUE	FALSE
NM_000492.3(CFTR):c.233delT(F78Sfs*13)	1	FALSE	TRUE	FALSE
NM_000492.3(CFTR):c.233dupT(aka W79Lfs*32)	1	FALSE	FALSE	TRUE	https://www.cftr2.org/mutation/scientific/365-366insT/
NM_000492.3(CFTR):c.2463_2464delTG(S821Rfs*4)	1	FALSE	FALSE	TRUE	https://www.cftr2.org/mutation/scientific/2594delGT/
NM_000492.3(CFTR):c.2490+2T>C	1	FALSE	TRUE	FALSE
NM_000492.3(CFTR):c.2537G>A(W846*)	2	FALSE	FALSE	TRUE	https://www.cftr2.org/mutation/scientific/W846X/
NM_000492.3(CFTR):c.2538G>A(W846*)	1	FALSE	FALSE	TRUE	https://www.cftr2.org/mutation/scientific/W846X/
NM_000492.3(CFTR):c.2551C>T(R851*)	2	FALSE	FALSE	TRUE	https://www.cftr2.org/mutation/scientific/R851X/
NM_000492.3(CFTR):c.2583delT(F861Lfs*3)	2	FALSE	FALSE	TRUE	https://www.cftr2.org/mutation/scientific/2711delT/
NM_000492.3(CFTR):c.2644_2645dupTG(W882Cfs*25)	1	FALSE	TRUE	FALSE
NM_000492.3(CFTR):c.264_268del5	1	FALSE	TRUE	FALSE
NM_000492.3(CFTR):c.2657+2_2657+3insA	19	FALSE	FALSE	FALSE	https://www.cftr2.org/mutation/scientific/2789%252B2insA/
NM_000492.3(CFTR):c.2735C>A(S912*)	1	FALSE	FALSE	TRUE	https://www.cftr2.org/mutation/scientific/S912X/
NM_000492.3(CFTR):c.2739T>A(Y913*)	3	FALSE	FALSE	TRUE	https://www.cftr2.org/mutation/scientific/Y913X/
NM_000492.3(CFTR):c.274-2A>G	1	FALSE	FALSE	TRUE	https://www.cftr2.org/mutation/scientific/406-2A-%253EG/
NM_000492.3(CFTR):c.2742T>G(Y914*)	1	FALSE	TRUE	FALSE
NM_000492.3(CFTR):c.274G>A(E92K)	2	FALSE	FALSE	TRUE	https://www.cftr2.org/mutation/scientific/E92K/
NM_000492.3(CFTR):c.2834C>T(S945L)	9	FALSE	FALSE	TRUE	https://www.cftr2.org/mutation/scientific/S945L/
NM_000492.3(CFTR):c.2909G>A(G970D)	10	FALSE	FALSE	TRUE	https://cftr2.org/mutation/scientific/G970D
NM_000492.3(CFTR):c.2916_2952del37(I972Mfs*16)	1	FALSE	TRUE	FALSE
NM_000492.3(CFTR):c.292C>T(Q98*)	3	FALSE	FALSE	TRUE	https://www.cftr2.org/mutation/scientific/Q98X/
NM_000492.3(CFTR):c.2932A>T(K978*)	1	FALSE	TRUE	FALSE
NM_000492.3(CFTR):c.293A>G(Q98R)	4	FALSE	FALSE	TRUE	https://www.cftr2.org/mutation/scientific/Q98R/
NM_000492.3(CFTR):c.3002_3003delTG(V1001Dfs*45)	1	FALSE	FALSE	TRUE	https://www.cftr2.org/mutation/scientific/3132delTG/
NM_000492.3(CFTR):c.3014T>G(I1005R)	1	FALSE	TRUE	FALSE
NM_000492.3(CFTR):c.3123dupA	1	FALSE	TRUE	FALSE
NM_000492.3(CFTR):c.3181G>C(G1061R)	2	FALSE	FALSE	TRUE	https://www.cftr2.org/mutation/scientific/G1061R/
NM_000492.3(CFTR):c.3197G>A(R1066H)	5	FALSE	FALSE	TRUE	https://www.cftr2.org/mutation/scientific/R1066H/
NM_000492.3(CFTR):c.3208C>T(R1070W)	10	FALSE	FALSE	TRUE	https://www.cftr2.org/mutation/scientific/R1070W/
NM_000492.3(CFTR):c.3230T>C(L1077P)	2	FALSE	FALSE	TRUE	https://www.cftr2.org/mutation/scientific/L1077P/
NM_000492.3(CFTR):c.328G>C(D110H)	5	FALSE	FALSE	TRUE	https://www.cftr2.org/mutation/scientific/D110H/
NM_000492.3(CFTR):c.3299A>C(Q1100P)	1	FALSE	TRUE	FALSE
NM_000492.3(CFTR):c.3310G>T(E1104*)	2	FALSE	FALSE	TRUE	https://www.cftr2.org/mutation/scientific/E1104X/
NM_000492.3(CFTR):c.3368-2A>G	2	FALSE	FALSE	TRUE	https://www.cftr2.org/mutation/scientific/3500-2A-%253EG/
NM_000492.3(CFTR):c.3387delT	1	FALSE	TRUE	FALSE
NM_000492.3(CFTR):c.3444delC(S1149Pfs*3)	2	FALSE	TRUE	FALSE
NM_000492.3(CFTR):c.3468G>A	2	FALSE	FALSE	TRUE	https://www.cftr2.org/mutation/scientific/3600G-%253EA/
NM_000492.3(CFTR):c.3495delG(K1165Nfs*27)	1	FALSE	TRUE	FALSE
NM_000492.3(CFTR):c.3529A>T(K1177*)	1	FALSE	TRUE	FALSE
NM_000492.3(CFTR):c.3532_3535dupTCAA(T1179Ifs*17)	1	FALSE	FALSE	TRUE	https://www.cftr2.org/mutation/scientific/3667ins4/
NM_000492.3(CFTR):c.3717+40A>G	2	FALSE	FALSE	TRUE	https://www.cftr2.org/mutation/scientific/3849%252B40A-%253EG/
NM_000492.3(CFTR):c.3718-3T>G	1	FALSE	FALSE	TRUE	https://www.cftr2.org/mutation/scientific/3850-3T-%253EG/
NM_000492.3(CFTR):c.3731G>A(G1244E)	3	FALSE	FALSE	TRUE	https://www.cftr2.org/mutation/scientific/G1244E/
NM_000492.3(CFTR):c.3761T>G(L1254*)	1	FALSE	FALSE	TRUE	https://www.cftr2.org/mutation/scientific/L1254X/
NM_000492.3(CFTR):c.3763T>C(S1255P)	1	FALSE	FALSE	TRUE	https://www.cftr2.org/mutation/scientific/S1255P/
NM_000492.3(CFTR):c.3873+1G>A	2	FALSE	FALSE	TRUE	https://www.cftr2.org/mutation/scientific/4005%252B1G-%253EA/
NM_000492.3(CFTR):c.3883_3886delATTT(aka I1295Ffs*32)	1	FALSE	FALSE	TRUE	https://www.cftr2.org/mutation/scientific/4010del4/
NM_000492.3(CFTR):c.3889dupT(S1297Ffs*5, aka 4016insT)	1	FALSE	FALSE	TRUE	https://www.cftr2.org/mutation/scientific/4016insT/
NM_000492.3(CFTR):c.3908delA(N1303Tfs*25)	1	FALSE	FALSE	TRUE	https://www.cftr2.org/mutation/scientific/4040delA/
NM_000492.3(CFTR):c.3940G>T(E1314*)	1	FALSE	TRUE	FALSE
NM_000492.3(CFTR):c.3963+2T>G	1	FALSE	TRUE	FALSE
NM_000492.3(CFTR):c.3972delC	1	FALSE	TRUE	FALSE
NM_000492.3(CFTR):c.4077_4080delTGTTinsAA	4	FALSE	FALSE	TRUE	https://www.cftr2.org/mutation/scientific/4209TGTT-%253EAA/
NM_000492.3(CFTR):c.4111G>T(E1371*)	1	FALSE	FALSE	TRUE	https://www.cftr2.org/mutation/scientific/E1371X/
NM_000492.3(CFTR):c.4251delA(aka E1418Rfs*14)	3	FALSE	FALSE	TRUE	https://www.cftr2.org/mutation/scientific/4382delA/
NM_000492.3(CFTR):c.4272C>A(Y1424*)	1	FALSE	TRUE	FALSE
NM_000492.3(CFTR):c.4364C>G(S1455*)	6	FALSE	TRUE	FALSE
NM_000492.3(CFTR):c.470_483del14(F157*)	1	FALSE	FALSE	TRUE	https://www.cftr2.org/mutation/scientific/602del14/
NM_000492.3(CFTR):c.481delT	1	FALSE	TRUE	FALSE
NM_000492.3(CFTR):c.490-1G>A	1	FALSE	TRUE	FALSE
NM_000492.3(CFTR):c.506dupG(S169Rfs*6)	1	FALSE	TRUE	FALSE
NM_000492.3(CFTR):c.577G>T(E193*)	2	FALSE	FALSE	TRUE	https://www.cftr2.org/mutation/scientific/E193X/
NM_000492.3(CFTR):c.579+3A>G	4	FALSE	FALSE	TRUE	https://www.cftr2.org/mutation/scientific/711%252B3A-%253EG/
NM_000492.3(CFTR):c.613C>T(P205S)	5	FALSE	FALSE	TRUE	https://www.cftr2.org/mutation/scientific/P205S/
NM_000492.3(CFTR):c.653T>A(L218*)	2	FALSE	TRUE	FALSE
NM_000492.3(CFTR):c.657dupA(Q220Tfs*38)	1	FALSE	TRUE	FALSE
NM_000492.3(CFTR):c.658C>T(Q220*)	4	FALSE	FALSE	TRUE	https://www.cftr2.org/mutation/scientific/Q220X/
NM_000492.3(CFTR):c.695T>A(V232D)	2	FALSE	FALSE	TRUE	https://www.cftr2.org/mutation/scientific/V232D/
NM_000492.3(CFTR):c.825C>G(Y275*)	1	FALSE	FALSE	TRUE	https://www.cftr2.org/mutation/scientific/Y275X/
NM_000492.3(CFTR):c.870-1G>C	1	FALSE	TRUE	FALSE
NM_000492.3(CFTR):c.870-2A>G	1	FALSE	TRUE	FALSE
NM_000492.3(CFTR):c.935_937delTCT(F312del)	12	FALSE	TRUE	FALSE
NM_000492.3(CFTR):c.1367T>C(V456A)	31	FALSE	FALSE	TRUE	https://www.cftr2.org/mutation/scientific/V456A/
